# Supplementary material for: Crystallized Pickering Emulsions from Plant Oil as a Local Alternative to Palm Oil
Source: Foods. 2025 Jan 2;14(1):104. doi: 10.3390/foods14010104 (PMC11719929; doi:10.3390/foods14010104)
Supplement: Supplementary file 1 [file foods-14-00104-s001.zip]

Archive with 1 entries (1 files):
- foods-3355051-supplementary.pdf
